# Supplementary material for: Neurological abnormalities in 97 dogs with detectable pituitary masses
Source: Vet Q. 2019 May 21;39(1):57–64. doi: 10.1080/01652176.2019.1622819 (PMC6831018; doi:10.1080/01652176.2019.1622819)
Supplement: Supplemental Material [file TVEQ_A_1622819_SM3317.zip]

Archive with 4 entries (4 files):
- Supplementary_Table_1.docx
- Supplementary_Table_2.docx
- Supplementary_Table_3.docx
- Supplementary_Table_4.docx
